# Supplementary material for: Utilization of bambara groundnut (Vigna subterranea (L.) Verdc.) for sustainable food and nutrition security in semi-arid regions of Zimbabwe
Source: PLoS One. 2018 Oct 2;13(10):e0204817. doi: 10.1371/journal.pone.0204817 (PMC6168134; doi:10.1371/journal.pone.0204817)
Supplement: S1 Survey Data — (ZIP) [file pone.0204817.s002.zip]

Archive with 3 entries (2 files):
- New folder/
- New folder/Survey data.zsav
- New folder/Suvey data.xlsx
