# Supplementary material for: Utilization of bambara groundnut (Vigna subterranea (L.) Verdc.) for sustainable food and nutrition security in semi-arid regions of Zimbabwe
Source: PLoS One. 2018 Oct 2;13(10):e0204817. doi: 10.1371/journal.pone.0204817 (PMC6168134; doi:10.1371/journal.pone.0204817)
Supplement: S1 Survey Data — (ZIP) [file pone.0204817.s002.zip › New folder/Suvey data.xlsx]

## Sheet: main_data
ID	district	region	province	language	gender	age	education	livelihood	total_land_area	maize_land_ha	groundnut_land_ha	bambara_land_ha	cowpea_land_ha	other_crops_land_ha	source_of_seeds	seed_colour	ranking_groundnut	ranking_bambara	ranking_cowpea	main_use	selling_place	price_bambara_vs_cowpea	price_bambara_vs_groundnut	consumption_frequency	consumption_reason	mutakura_snack	boiling_relish_oil	boiling_relish_peanut	roasted_salted_snack	boiling_mashing_poridge	roast_milling_flour_bread	milling_rupiza_grits	mill_flour_porridge	coffee	milk	soda_cooking_aids	soaking	kumarazura_size_reduction_boil	bambara_flour	bambara_soup	consumption_problems	firewood_accessibility	water_accessibility	long_cooking_time	agronomic_benefits	preference_fresh_or_dry_nuts	bambara_yield	processing_problems	total_cultivated_land_ha
1	1	4	1	1	1	5	1	1	3	,8	,2	,2	,2	,1	2	1	2	1	3	1	0	0	0	2	1	1	0	0	0	0	0	0	0	0	0	0	0	0	1	0	0	1	0	0	0	1	1	0	1,50
2	1	4	1	1	1	6	1	1	3	,9	,4	,5	,0	,2	2	1	2	1	3	2	1	1	1	3	4	1	0	0	1	0	0	0	0	0	0	0	0	0	0	0	1	1	1	1	0	1	2	1	2,00
3	1	4	1	1	1	2	2	2	3	,6	,1	,2	,1	,2	3	1	2	3	1	1	0	0	0	4	2	1	0	0	1	0	0	0	0	0	0	0	0	0	1	0	1	1	0	1	1	1	1	1	1,20
4	1	4	1	1	1	5	1	2	3	,4	,2	,2	,1	,1	2	1	2	2	1	1	0	0	0	3	2	1	0	0	0	0	0	0	0	0	0	0	0	0	0	0	0	1	0	1	1	3	1	1	1,00
5	1	4	1	1	1	5	1	4	3	,5	,2	,2	,2	,3	2	2	3	1	2	1	0	0	0	4	1	1	0	1	0	0	0	0	0	0	0	0	0	0	0	0	1	1	0	1	1	1	1	1	1,40
6	1	4	1	1	1	4	2	1	2	,8	,6	,8	,1	,1	2	2	1	1	1	2	2	1	1	2	1	1	1	0	0	0	0	0	0	0	0	0	0	0	0	0	0	0	0	1	1	1	3	1	2,40
7	1	4	1	1	1	3	2	1	3	,9	,5	,6	,1	,2	2	2	2	1	3	2	1	1	1	2	4	1	0	0	1	0	0	0	0	0	0	0	0	0	1	0	1	1	0	1	0	3	1	1	2,30
8	1	4	1	1	1	6	2	1	3	,8	,4	,5	,2	,2	2	2	3	1	2	2	2	1	1	2	4	1	0	0	1	0	0	0	0	0	0	0	0	0	0	0	1	0	0	1	1	2	1	1	2,10
9	1	4	1	1	1	4	1	2	3	,8	,4	,6	,0	,6	3	1	2	2	1	2	2	1	1	4	3	1	0	1	0	0	1	1	0	0	0	0	0	0	0	0	1	1	0	1	1	3	3	1	2,40
10	1	4	1	1	1	6	1	1	3	,6	,5	,2	,2	,0	2	1	1	2	3	2	2	1	1	3	1	1	0	0	0	0	0	0	0	0	0	0	0	0	0	0	0	1	0	0	1	2	1	0	1,50
11	1	4	1	1	1	4	2	1	3	,8	,4	,6	,1	,0	3	1	2	1	3	2	1	1	1	3	1	1	0	0	0	0	0	0	0	0	0	0	0	0	0	0	1	0	0	0	1	3	1	0	1,90
12	1	4	1	1	1	5	1	1	3	,9	,6	,6	,2	,1	2	2	3	2	1	2	1	1	1	3	1	1	1	0	0	0	0	0	0	0	0	0	0	0	0	0	0	0	0	1	0	3	2	1	2,40
13	1	4	1	1	1	6	1	1	3	,8	,5	,5	,4	,0	2	1	1	2	3	2	1	1	1	3	4	1	0	0	0	0	0	0	0	0	0	0	0	0	0	0	0	0	0	0	1	2	2	0	2,20
14	1	4	1	1	1	3	2	1	3	,9	,2	,2	,2	,1	2	1	1	3	2	1	0	0	0	3	1	1	0	0	0	0	0	0	0	0	1	0	0	0	0	0	1	1	0	1	1	2	1	1	1,60
15	1	4	1	1	1	2	2	1	3	,6	,2	,2	,1	,5	2	1	1	2	3	2	1	1	1	3	3	1	0	0	0	0	0	0	0	0	0	0	0	0	0	0	0	0	0	0	1	2	1	0	1,60
16	1	4	1	1	1	5	1	1	3	,8	,4	,2	,5	,1	2	1	1	2	3	1	0	0	0	1	2	1	0	0	0	0	1	0	0	0	1	0	0	0	0	0	1	1	0	0	0	2	1	0	2,00
17	1	4	1	1	1	6	0	1	3	,6	,1	,5	,1	,1	2	1	1	2	3	1	0	0	0	3	3	1	0	0	0	0	0	0	0	0	0	0	0	0	0	0	0	0	0	0	1	2	1	0	1,40
18	1	4	1	1	1	6	2	1	3	,8	,5	,6	,2	,1	2	1	2	1	3	2	1	1	1	3	4	1	0	0	0	0	0	0	0	0	1	0	0	0	0	0	0	1	0	0	1	2	1	0	2,20
19	1	4	1	1	1	6	1	1	3	,8	,8	,6	,2	,0	2	1	2	1	3	1	0	0	0	4	4	1	0	0	0	0	0	0	0	0	0	0	0	0	0	0	1	1	0	1	0	2	1	1	2,40
20	1	4	1	1	1	5	0	2	2	,9	,4	,8	,4	,5	3	2	3	1	2	2	2	1	1	2	4	1	1	0	0	0	0	1	0	0	0	0	0	0	0	0	1	1	0	1	1	1	3	1	3,00
21	1	4	1	1	1	4	1	2	3	,6	,1	,5	,1	,2	3	1	3	1	2	2	2	1	1	3	1	1	1	0	1	0	1	1	0	0	0	1	1	0	0	0	0	0	0	1	1	1	2	1	1,50
22	1	4	1	1	1	6	1	1	3	,5	,2	,5	,4	,5	2	1	3	1	2	2	1	1	1	1	1	1	0	0	0	0	0	0	0	0	0	1	1	0	0	0	1	1	1	1	0	1	3	1	2,10
23	1	4	1	1	1	6	1	2	3	,8	,8	,4	,1	,1	3	2	3	1	2	2	2	1	1	3	4	1	0	0	0	0	0	0	0	0	1	1	1	0	0	0	1	1	0	1	1	1	1	1	2,20
24	1	4	1	1	1	6	1	2	3	,5	,2	,4	,2	,2	3	2	1	2	2	2	2	1	1	2	2	1	0	1	0	0	0	0	0	0	0	0	0	0	0	0	1	1	0	1	1	1	2	1	1,45
25	1	4	1	1	1	4	1	1	3	,2	,2	,8	,1	,4	3	1	1	2	3	2	1	1	1	3	3	1	0	0	0	0	1	0	0	0	0	0	0	0	0	0	1	1	0	0	1	2	1	0	1,70
26	1	4	1	1	1	3	2	1	3	,8	,6	,6	,1	,4	2	2	1	3	2	2	1	1	1	3	3	1	0	0	0	0	1	0	0	0	1	0	0	0	0	0	1	1	0	0	1	3	3	0	2,50
27	1	4	1	1	1	4	2	1	3	,8	,8	,6	,1	,2	2	2	2	1	3	2	1	1	1	3	4	1	0	0	0	0	0	0	0	0	0	0	0	0	0	0	0	0	0	0	1	2	3	0	2,50
28	1	4	1	1	1	4	2	4	3	,8	,0	,8	,2	,0	2	1	1	1	1	2	2	1	1	2	4	1	1	0	1	0	1	0	0	0	0	0	0	0	0	0	0	1	0	1	1	1	3	1	1,80
29	1	4	1	1	1	6	1	2	3	,6	,2	,6	,1	,1	2	1	3	2	1	2	1	1	1	3	3	1	0	0	0	0	0	0	0	0	0	0	0	0	0	0	0	0	0	1	1	1	1	1	1,60
30	1	4	1	1	1	6	1	1	2	,8	,8	,8	,2	,0	2	2	2	1	3	2	1	1	1	3	4	1	0	0	1	0	0	0	0	0	0	0	0	0	1	0	0	0	1	1	0	1	3	1	2,60
31	1	4	1	1	1	5	2	1	3	,8	,2	,8	,4	,2	2	1	3	2	1	2	1	1	1	3	4	1	1	0	0	0	1	0	0	0	0	0	1	0	0	0	0	0	1	1	0	1	2	1	2,40
32	2	4	2	1	1	6	1	1	1	,8	,2	,2	,4	,1	2	1	3	2	1	2	1	1	1	1	4	1	0	0	0	0	0	0	0	0	0	0	0	0	0	0	0	0	1	0	0	3	2	0	1,70
33	2	4	2	1	1	6	0	2	3	,5	,2	,2	,2	,1	2	1	3	2	1	1	0	0	0	4	1	1	0	0	0	0	0	0	0	0	0	0	0	0	0	0	0	1	1	1	1	2	1	1	1,20
34	2	4	2	1	1	3	2	1	1	,8	,6	,6	,5	,4	2	1	3	2	1	2	1	1	1	1	1	1	0	0	0	0	0	0	0	0	0	0	0	0	0	0	1	1	1	0	1	2	1	0	2,90
35	2	4	2	1	1	2	2	1	3	,8	,2	,2	,1	,0	2	1	1	2	3	2	2	1	1	1	4	1	0	0	0	0	0	0	0	0	0	0	0	0	0	0	0	1	0	1	1	2	1	1	1,30
36	2	4	2	1	1	5	1	1	3	,9	,6	,8	,1	,2	2	1	3	2	1	1	0	0	0	3	4	1	0	0	0	0	0	0	0	0	0	0	0	0	0	0	0	1	0	0	1	3	1	1	2,60
37	2	4	2	1	1	6	0	2	1	,8	,5	,5	,4	,1	3	2	2	3	1	2	1	1	1	2	1	1	0	0	0	0	0	0	0	0	0	0	0	0	0	0	1	0	0	0	0	3	2	0	2,30
38	2	4	2	1	1	4	2	2	3	,6	,2	,2	,2	,0	3	1	3	2	1	1	0	0	0	3	1	1	0	1	0	0	0	1	0	0	0	0	0	0	0	0	0	0	0	1	1	3	1	1	1,20
39	2	4	2	1	1	4	1	2	3	,6	,2	,2	,2	,0	1	1	3	2	1	1	0	0	0	2	4	1	0	0	0	0	0	0	0	0	0	0	0	0	0	0	0	0	1	1	1	2	1	1	1,20
40	2	4	2	1	1	6	1	1	3	,8	,6	,2	,4	,8	2	1	1	2	3	2	1	1	1	3	4	1	0	0	0	0	0	0	0	0	0	0	0	0	0	0	0	0	0	0	0	2	1	0	2,80
41	2	4	2	1	1	6	0	1	3	,8	,8	,2	,8	,2	2	1	1	3	2	1	0	0	0	1	1	1	0	0	0	0	0	0	0	0	0	0	0	0	0	0	0	0	0	0	0	3	1	0	2,80
42	2	4	2	1	1	3	2	1	3	,6	,8	,2	,5	,8	2	2	1	3	2	1	0	0	0	3	4	1	0	0	0	0	0	0	0	0	0	0	0	0	0	0	0	1	0	1	0	3	1	1	2,90
43	2	4	2	1	1	2	2	1	3	,6	,6	,6	,2	,1	1	2	1	2	3	2	1	1	1	3	4	1	0	0	0	1	0	0	0	0	0	0	0	0	0	0	1	0	0	0	1	2	1	0	2,10
44	2	4	2	1	2	4	2	1	3	,5	,2	,2	,2	,0	2	1	3	2	1	1	0	0	0	2	1	1	1	0	1	0	0	0	0	0	0	0	0	0	0	0	0	0	0	0	0	1	1	0	1,10
45	2	4	2	1	2	6	1	2	3	,4	,2	,2	,2	,0	3	1	3	2	1	1	0	0	0	2	1	1	1	1	1	0	1	0	0	0	0	0	0	0	1	0	0	1	1	1	1	2	1	1	1,00
46	2	4	2	1	1	5	1	2	3	,8	,2	,2	,2	,5	3	2	3	2	1	2	1	1	1	3	4	1	1	1	0	1	0	1	0	0	0	0	0	1	0	0	0	0	0	1	1	3	1	1	1,90
47	2	4	2	1	1	6	1	2	3	,6	,5	,2	,1	,1	3	2	2	3	1	1	0	0	0	4	4	1	1	1	0	0	0	1	0	0	0	0	0	1	0	0	0	0	0	1	1	2	1	1	1,50
48	2	4	2	1	1	5	1	2	3	,8	,5	,8	,1	,4	3	2	1	3	2	1	0	0	0	4	2	1	0	0	0	0	1	0	0	0	0	0	0	1	1	0	1	0	0	1	0	0	2	1	2,60
49	2	4	2	1	1	5	1	2	3	,5	,8	,5	,2	,0	3	1	1	3	2	2	1	1	1	3	4	1	0	0	0	0	0	1	0	0	0	0	0	1	0	0	0	1	0	1	1	3	1	1	2,00
50	2	4	2	1	1	3	2	2	2	,8	,5	,5	,5	,2	3	1	1	2	3	2	1	1	1	3	4	1	1	0	0	1	0	0	0	0	0	0	0	1	1	0	0	1	1	1	1	3	1	1	2,50
51	2	4	2	1	1	3	1	2	3	,8	,5	,5	,5	,9	2	2	2	3	1	2	1	1	1	1	2	1	1	1	0	0	0	1	1	0	0	0	0	1	1	0	0	1	1	1	1	1	2	1	3,20
52	2	4	2	1	1	2	2	2	3	,8	,8	,6	,5	,0	1	1	2	1	3	2	1	1	1	2	2	1	0	0	0	0	0	0	0	0	0	0	0	0	0	0	1	0	0	0	0	1	1	0	2,70
53	2	4	2	1	1	4	1	2	3	,6	,6	,5	,2	,1	2	2	3	2	1	2	1	1	1	3	4	1	1	1	0	0	0	0	0	0	0	0	1	0	0	0	0	1	1	1	1	3	1	1	2,00
54	2	4	2	1	1	2	2	1	2	,8	,4	,5	,5	,0	2	2	3	2	1	2	1	1	1	3	4	1	0	0	0	0	0	0	0	0	1	0	0	1	0	0	1	0	0	1	0	2	1	1	2,20
55	2	4	2	1	1	2	1	2	3	,6	,2	,2	,2	,2	2	1	2	1	3	2	1	1	1	2	4	1	0	0	0	0	0	0	0	0	0	0	0	0	0	0	1	0	0	0	0	3	1	0	1,40
56	2	4	2	1	1	3	1	2	3	,8	,6	,6	,8	,1	3	1	1	2	3	1	0	0	0	3	4	1	1	1	0	0	0	0	0	0	0	0	0	0	1	0	0	1	0	0	1	3	1	0	2,90
57	2	4	2	1	1	6	1	2	3	,8	,8	,2	,6	,6	3	2	3	1	2	2	1	1	1	3	4	1	0	1	1	0	0	1	0	0	0	0	0	1	1	0	0	1	0	1	1	3	2	1	3,00
58	2	4	2	1	1	5	1	2	2	,8	,8	,8	,4	,1	3	2	2	1	2	2	1	1	1	2	4	1	1	1	1	0	1	1	0	0	0	0	0	1	0	0	1	1	0	1	1	1	2	1	2,90
59	2	4	2	1	2	3	2	2	3	,8	,8	,8	,5	,0	3	1	3	1	2	2	1	1	1	3	4	1	0	1	1	0	0	1	0	0	0	0	0	1	0	0	1	0	1	1	1	3	2	1	2,90
60	2	4	2	1	1	4	1	2	3	,8	,8	,6	,5	1,0	2	1	3	2	1	2	2	1	1	2	4	1	0	0	1	0	1	0	0	0	0	0	0	0	1	0	0	0	0	1	1	1	1	1	3,70
61	2	4	2	1	1	5	0	2	3	,6	,6	,5	,8	,0	2	2	1	3	2	2	2	1	1	4	1	1	1	0	0	0	0	0	0	0	1	0	0	0	0	0	0	0	1	1	1	1	1	1	2,50
62	2	4	2	1	1	5	1	2	1	,8	,8	,4	,8	,9	2	2	2	1	3	2	1	1	1	4	1	1	1	0	1	0	0	1	0	0	0	0	0	0	0	0	0	0	0	1	1	1	1	1	3,70
63	2	4	2	1	1	6	1	2	2	,9	,6	,5	,4	,6	2	2	1	2	3	2	1	1	1	3	1	1	0	0	1	0	0	1	0	0	0	0	0	1	0	0	0	1	1	1	1	3	1	1	3,00
64	2	4	2	1	1	5	1	2	3	,6	,6	,6	,6	,5	2	2	2	1	3	2	1	1	1	3	4	1	1	1	1	0	0	1	0	0	0	0	0	1	0	0	0	1	1	1	1	2	1	1	2,90
65	2	4	2	1	1	5	1	2	3	,8	,2	,1	,1	,1	3	2	3	1	2	2	1	1	1	4	2	1	1	1	1	0	1	1	1	0	0	0	0	1	1	0	1	1	0	1	1	1	1	1	1,30
66	2	4	2	1	1	3	2	2	3	,5	,2	,2	,2	,1	3	1	3	1	2	1	0	0	0	3	4	1	1	0	0	0	0	0	0	0	0	0	0	0	0	0	0	1	0	1	0	2	1	1	1,20
67	2	4	2	1	1	6	1	2	2	,5	,4	,2	,2	,0	2	1	3	2	1	2	1	1	1	3	1	1	0	0	0	0	0	0	0	0	0	0	0	0	0	0	1	0	0	1	0	3	1	1	1,30
68	2	4	2	1	1	3	2	2	3	,6	,2	,2	,1	,5	2	1	3	1	2	1	0	0	0	3	4	1	1	0	0	0	0	0	0	0	0	0	0	0	0	0	0	0	0	0	1	1	2	0	1,60
69	2	4	2	1	1	4	1	2	3	,2	,2	,2	,2	,2	2	1	2	3	1	1	0	0	0	3	4	1	1	0	1	0	0	1	0	0	0	0	0	1	0	0	0	0	1	1	0	2	1	1	1,00
70	2	4	2	1	1	2	2	2	2	,6	,2	,2	,2	,0	3	2	2	1	3	2	2	1	1	3	2	1	1	1	1	0	1	1	1	0	1	0	0	1	1	0	1	1	0	1	1	3	2	1	1,20
71	2	4	2	1	1	4	2	2	3	,8	,5	,2	,2	,1	3	2	2	3	1	2	1	1	1	4	2	1	1	1	1	0	0	1	1	0	0	0	0	1	1	0	0	0	1	1	1	1	1	1	1,80
72	2	4	2	1	1	6	1	2	3	,8	,5	,2	,2	,2	2	2	1	3	2	2	1	1	1	3	2	1	1	0	1	0	0	0	1	0	0	0	0	1	1	0	1	1	1	1	1	3	1	1	1,90
73	2	4	2	1	1	3	1	2	3	,8	,8	,5	,8	,0	2	2	2	3	1	2	1	1	1	3	3	1	1	0	0	0	0	0	0	0	0	0	0	0	0	0	1	0	0	1	1	3	1	1	2,90
74	2	4	2	1	1	2	1	2	3	,8	,5	,5	,5	,0	1	1	3	2	1	2	1	1	1	2	4	1	1	1	0	0	0	1	0	0	0	0	0	0	1	0	0	0	0	1	1	3	1	1	2,30
75	3	3	2	1	2	4	1	1	3	,6	,5	,2	,2	,0	2	1	1	3	2	2	1	1	1	3	4	1	0	0	0	0	0	0	0	1	0	0	0	0	0	0	0	0	0	0	1	2	1	0	1,50
76	3	3	2	1	1	3	1	1	3	,8	,5	,2	,1	1,0	2	2	1	2	3	2	3	1	1	1	2	1	0	0	0	0	0	1	0	1	0	0	0	1	1	0	0	1	0	1	1	2	2	1	2,60
77	3	3	2	1	1	2	2	1	3	,8	,4	,4	,2	1,0	2	2	2	1	3	2	3	1	1	4	4	1	0	0	0	0	0	0	0	1	0	0	0	0	0	0	0	0	0	0	1	3	1	0	2,80
78	3	3	2	1	1	4	2	1	3	,6	,2	,2	,2	,0	2	1	1	2	3	2	3	1	3	3	4	1	0	0	0	0	0	1	0	0	0	0	0	0	0	0	0	0	0	1	1	3	1	1	1,20
79	3	3	2	1	1	3	2	1	3	,6	,5	,2	,2	,1	2	2	2	1	3	2	3	1	2	3	2	1	0	0	0	0	0	0	0	0	0	0	0	0	0	0	1	1	0	0	1	2	1	0	1,60
80	3	3	2	1	1	4	2	1	3	,6	,5	,5	,5	,5	2	2	1	2	3	2	3	1	1	2	1	1	0	0	0	0	0	1	0	1	0	0	0	0	0	0	0	0	0	0	1	3	3	0	2,60
81	3	3	2	1	1	6	1	1	3	,6	,2	,2	,2	,0	2	1	1	2	3	2	3	1	0	3	4	1	0	0	0	0	0	0	0	0	0	0	0	0	0	0	1	0	0	0	1	2	1	0	1,20
82	3	3	2	1	1	6	1	1	3	,8	,6	,2	,2	,2	2	1	1	2	3	2	3	1	1	3	2	1	0	0	1	0	1	0	0	0	0	0	0	0	0	0	0	1	0	1	1	2	2	1	2,00
83	3	3	2	1	1	6	1	1	2	,8	,8	,6	,8	,4	2	1	1	2	3	2	3	1	1	3	2	1	0	0	1	0	0	0	0	0	0	0	0	1	0	0	0	1	0	1	1	3	2	1	3,40
84	3	3	2	1	1	6	1	1	3	,2	,2	,2	,1	,1	2	1	3	1	2	2	2	1	1	3	4	1	0	0	0	0	0	0	0	0	0	0	0	0	0	0	1	1	0	1	1	3	1	1	,80
85	3	3	2	1	1	6	0	1	3	,2	,2	,2	,2	,1	2	1	1	2	3	2	1	1	0	3	4	1	0	0	0	0	0	1	0	1	0	0	0	0	0	0	0	0	0	0	1	3	1	0	,90
86	3	3	2	1	1	4	1	1	3	,8	,8	,5	,5	,2	2	2	2	1	3	2	3	1	2	3	4	1	0	0	0	0	0	0	0	0	0	0	0	1	0	0	1	1	0	1	1	3	2	1	2,80
87	3	3	2	1	2	6	1	1	1	,6	,8	,2	,2	,8	2	2	1	2	3	2	3	1	2	3	4	1	0	0	0	0	0	0	0	0	0	0	0	1	0	0	1	1	0	1	1	2	1	1	2,60
88	3	3	2	1	1	3	2	1	3	,6	,8	,2	,5	,5	2	1	1	2	3	2	3	1	1	1	2	1	0	0	0	0	0	1	0	0	0	0	0	1	0	0	0	1	0	1	1	1	1	1	2,60
89	3	3	2	1	1	6	1	1	3	,8	,8	,5	,5	,0	2	2	1	2	3	2	2	1	3	3	2	1	0	0	0	0	0	1	0	0	0	0	0	1	0	0	0	1	0	1	0	3	2	1	2,60
90	3	3	2	1	1	5	1	1	3	,6	,6	,2	,5	,0	2	1	2	3	1	2	1	1	1	1	3	1	0	0	0	0	0	0	0	0	0	0	0	0	0	0	0	1	0	1	0	2	1	1	1,90
91	3	3	2	1	1	4	2	1	2	,8	,8	,5	,2	,1	2	2	1	3	2	2	2	1	1	3	3	1	0	0	0	0	0	0	0	1	0	0	0	0	0	0	1	0	0	1	0	2	1	1	2,40
92	3	3	2	1	2	4	1	1	3	,6	,6	,2	,2	,0	2	1	1	3	2	2	1	1	1	3	4	1	0	0	0	0	0	0	0	1	0	0	0	0	0	0	0	0	0	0	1	2	1	0	1,60
93	3	3	2	1	1	3	1	1	3	,8	,5	,2	,1	,8	2	2	1	2	3	2	3	1	1	1	2	1	0	0	0	0	0	1	0	1	0	0	0	1	0	0	0	1	0	1	1	2	2	1	2,40
94	3	3	2	1	1	2	2	1	3	,8	,5	,5	,2	,1	2	2	2	1	3	2	3	1	1	4	4	1	0	0	0	0	0	0	0	1	0	0	0	0	0	0	0	0	0	0	1	3	1	0	2,10
95	3	3	2	1	1	4	2	1	3	,6	,2	,2	,2	,0	2	1	1	2	3	2	3	1	3	3	4	1	0	0	1	0	0	1	0	0	0	0	0	0	0	0	0	0	0	1	1	3	1	1	1,20
96	3	3	2	1	1	3	2	1	3	,6	,6	,1	,1	,2	2	2	2	1	3	2	3	1	2	3	2	1	0	0	0	0	0	0	0	0	0	0	0	0	0	0	1	1	0	0	1	2	1	0	1,60
97	3	3	2	1	1	4	2	1	3	,5	,5	,5	,5	,1	2	2	1	2	3	2	3	1	1	2	3	1	0	0	0	0	0	0	0	1	0	0	0	0	0	0	0	0	0	0	1	3	3	0	2,10
98	3	3	2	1	1	6	1	1	3	,5	,2	,2	,2	,0	2	1	1	2	3	2	3	1	0	3	4	1	0	0	0	0	0	1	0	0	0	0	0	0	0	0	1	0	0	0	1	2	1	0	1,10
99	3	3	2	1	1	6	1	1	3	,8	,6	,2	,2	,1	2	1	1	2	3	2	3	1	1	3	2	1	0	0	0	0	1	0	0	0	0	0	0	0	1	0	0	1	0	1	1	2	2	1	1,90
100	3	3	2	1	1	6	1	1	2	,8	,8	,6	,8	,5	2	1	1	2	3	2	3	1	1	3	4	1	0	0	0	0	0	0	0	1	0	0	0	1	0	0	0	1	0	1	1	3	2	1	3,50
101	3	3	2	1	1	6	1	1	3	,2	,2	,2	,2	,1	2	1	3	1	2	2	2	1	1	3	4	1	0	0	0	0	0	0	0	0	0	0	0	0	0	0	1	1	0	1	1	3	1	1	,90
102	4	5	3	1	1	4	2	1	3	,6	,2	,8	,1	,2	2	1	3	1	2	2	2	1	3	1	1	1	1	0	0	0	0	0	0	0	0	0	0	0	0	0	1	1	0	1	0	1	3	1	1,90
103	4	5	3	1	1	6	0	1	2	,0	,5	,5	,5	,9	2	1	3	1	2	2	2	1	2	2	2	1	1	0	0	0	0	0	0	0	0	0	0	0	0	0	0	1	0	1	1	1	3	1	2,40
104	4	5	3	1	1	6	1	1	3	,6	,6	,6	,5	,8	2	2	2	3	1	2	2	1	3	3	1	1	0	0	0	0	0	0	0	0	0	0	0	0	0	0	1	1	0	0	1	1	3	1	3,10
105	4	5	3	1	1	6	0	1	3	,0	,2	,6	,2	,9	2	1	3	1	2	2	1	1	1	1	2	1	1	0	0	0	0	0	0	0	0	0	0	0	0	0	1	1	1	1	1	1	3	1	1,90
106	4	5	3	1	1	4	1	1	3	,0	,0	,5	,2	,1	2	1	3	2	1	2	1	1	3	3	1	1	0	0	0	0	0	0	0	0	0	0	0	0	0	0	1	0	0	0	1	2	3	1	,80
107	4	5	3	1	1	2	1	1	3	,0	,6	,8	,5	1,0	2	2	3	2	1	2	2	1	3	2	1	1	0	0	0	0	0	0	0	0	0	0	0	1	0	0	1	0	0	1	0	2	3	1	2,90
108	4	5	3	1	1	5	1	1	3	,0	,8	,5	,5	1,0	3	1	3	1	2	2	2	1	1	2	4	1	1	0	0	0	0	0	0	0	0	0	1	0	0	0	0	1	0	0	0	1	3	1	2,80
109	4	5	3	1	1	2	1	1	3	,0	,6	,8	,6	1,0	3	1	2	3	1	2	2	1	2	4	1	1	0	0	0	0	0	0	0	0	0	0	1	0	0	0	1	1	0	1	0	2	3	1	3,00
110	4	5	3	1	1	2	2	1	3	,0	,2	,8	,2	1,0	3	1	2	1	3	2	2	1	2	2	1	1	0	0	0	0	0	0	0	0	0	0	0	0	0	0	0	0	0	1	0	2	3	1	2,20
111	4	5	3	1	1	4	2	1	3	,0	,5	,6	,1	1,0	2	1	3	1	2	2	2	1	2	1	4	1	1	0	0	0	0	0	0	0	0	0	0	0	0	0	0	0	0	1	0	2	2	1	2,20
112	4	5	3	1	1	6	1	1	3	,0	,6	,6	,2	1,0	2	1	3	2	1	2	2	1	2	2	1	1	0	0	0	0	0	0	0	0	0	0	0	1	0	0	0	1	0	1	0	3	3	1	2,40
113	4	5	3	1	1	4	2	1	3	,0	,5	,6	,2	,1	2	1	3	1	2	1	0	0	0	3	2	1	1	0	1	0	0	0	0	0	0	0	0	1	0	0	0	1	0	0	1	3	2	1	1,40
114	4	5	3	1	1	3	1	1	3	,0	,5	,5	,5	,5	2	1	3	2	1	2	2	1	1	2	1	1	0	0	1	0	0	0	0	0	0	0	0	0	0	0	1	1	0	1	0	2	3	1	2,00
115	4	5	3	1	1	4	2	1	3	,0	,5	,5	,2	,8	2	1	3	1	2	2	2	1	2	1	4	1	1	0	0	0	0	0	0	0	0	0	0	0	0	0	0	0	0	0	0	2	2	1	2,00
116	4	5	3	1	1	4	1	1	3	,0	,2	,2	,2	,1	2	2	3	1	2	2	1	1	2	1	4	1	1	0	0	0	0	0	0	0	0	0	0	0	0	0	0	1	0	1	0	1	2	1	,70
117	4	5	3	1	1	6	0	1	3	,0	,2	,6	,2	1,0	2	1	3	1	2	2	1	1	2	1	2	1	0	0	0	0	0	0	0	0	0	0	0	0	0	0	1	1	1	0	1	1	3	1	2,00
118	4	5	3	1	1	6	0	1	3	,0	,2	,6	,2	,6	2	1	3	1	2	2	1	1	2	2	2	1	0	0	0	0	0	0	0	0	0	0	0	0	0	0	1	1	1	1	1	1	1	1	1,60
119	4	5	3	1	1	6	0	1	3	,0	,6	,5	,5	,5	2	1	3	2	1	2	1	1	2	2	2	1	0	0	0	0	0	0	0	0	0	0	1	0	0	0	1	1	1	0	0	1	1	1	2,10
120	4	5	3	1	1	6	0	1	3	,0	,4	,6	,5	,5	2	1	2	1	3	2	1	1	2	1	4	1	1	0	0	0	0	0	0	0	0	0	1	1	0	0	1	1	1	1	1	1	1	1	2,00
121	4	5	3	1	1	4	1	1	3	,0	,2	,8	,2	,2	2	2	2	1	3	2	1	1	3	1	4	1	0	0	0	0	0	0	0	0	0	0	1	1	0	0	1	1	1	0	1	1	3	1	1,40
122	4	5	3	1	1	4	1	1	3	,0	,0	,6	,2	,1	2	1	3	2	1	2	1	1	3	3	1	1	0	0	0	0	0	0	0	0	0	0	0	0	0	0	1	0	0	1	1	2	3	1	,90
123	4	5	3	1	1	2	1	1	3	,0	,6	,8	,6	1,0	2	2	3	2	1	2	2	1	3	2	1	1	0	0	0	0	0	0	0	0	0	0	0	1	0	0	1	0	0	0	0	2	3	1	3,00
124	4	5	3	1	1	5	1	1	3	,0	,8	,5	,5	,8	3	1	3	1	2	2	2	1	1	2	4	1	1	0	0	0	0	0	0	0	0	0	1	0	0	0	0	1	0	1	0	1	3	1	2,60
125	4	5	3	1	1	2	1	1	3	,0	,6	,8	,5	,8	3	1	2	3	1	2	2	1	2	4	1	1	1	0	0	0	0	0	0	0	0	0	1	0	0	0	1	1	0	0	0	2	3	1	2,70
126	4	5	3	1	1	2	2	1	3	,0	,2	,8	,2	,8	3	1	2	1	3	2	2	1	2	2	1	1	0	0	0	0	0	0	0	0	0	0	0	0	0	0	0	0	0	1	0	2	3	1	2,00
127	4	5	3	1	1	4	2	1	3	,0	,5	,5	,2	1,0	2	1	3	1	2	2	2	1	2	1	4	1	0	0	0	0	0	0	0	0	0	0	0	0	0	0	0	0	0	0	0	2	2	1	2,20
128	4	5	3	1	1	6	1	1	3	,0	,5	,5	,2	1,0	2	1	3	2	1	2	2	1	2	2	1	1	1	0	0	0	0	0	0	0	0	0	0	1	0	0	0	1	0	0	0	3	3	1	2,20
129	4	5	3	1	1	4	2	1	3	,0	,6	,5	,2	1,0	2	1	3	1	2	1	0	0	0	3	2	1	1	0	0	0	0	0	0	0	0	0	0	1	0	0	0	1	0	0	1	3	2	1	2,30
130	4	5	3	1	1	3	1	1	3	,0	,5	,5	,5	,5	2	1	3	2	1	2	2	1	1	2	1	1	0	0	0	0	0	0	0	0	0	0	0	0	0	0	1	1	0	1	0	2	3	1	2,00
131	4	5	3	1	1	4	2	1	3	,0	,6	,5	,2	,8	2	1	3	1	2	2	2	1	2	1	4	1	0	0	0	0	0	0	0	0	0	0	0	0	0	0	0	0	0	1	0	2	2	1	2,10
132	5	4	4	2	1	4	2	2	3	,2	,2	,2	,2	,1	3	2	3	1	2	1	0	0	0	1	4	1	1	1	0	0	0	0	0	0	0	0	1	0	0	0	1	1	0	1	1	1	1	1	,90
133	5	4	4	1	1	2	2	1	3	,5	,2	,2	,2	,2	3	2	2	1	3	1	0	0	0	3	1	1	0	1	0	0	0	0	0	0	0	0	0	0	0	1	1	0	0	0	1	1	1	0	1,30
134	5	4	4	1	1	6	1	1	3	,8	,2	,2	,2	,2	3	2	2	3	1	2	2	1	3	4	4	1	1	1	0	0	0	0	0	0	0	0	0	0	0	0	0	0	1	1	0	2	1	1	1,60
135	5	4	4	1	1	5	1	2	3	,6	,2	,1	,1	,2	3	1	3	1	2	2	1	1	2	2	4	1	1	1	0	0	0	0	0	0	0	0	0	0	0	1	0	1	0	1	1	1	1	1	1,20
136	5	4	4	2	1	6	1	2	3	,5	,2	,2	,1	,1	3	1	1	1	1	2	1	1	3	3	1	1	1	1	0	0	0	1	0	0	0	0	0	0	0	0	1	0	1	1	0	1	2	1	1,10
137	5	4	4	1	1	6	1	2	3	,6	,2	,2	,2	,2	3	1	2	1	3	2	1	1	2	3	4	1	1	1	0	0	0	0	0	0	0	0	0	0	0	1	0	1	0	0	1	3	1	0	1,40
138	5	4	4	1	1	5	1	2	3	,5	,2	,2	,2	,1	3	1	1	1	1	1	0	0	0	2	4	1	1	1	0	0	0	0	0	0	0	0	0	0	0	0	1	1	1	0	1	1	1	0	1,20
139	5	4	4	1	1	4	3	3	3	,5	,2	,2	,1	,2	3	2	2	1	3	2	1	1	1	3	2	1	1	1	0	0	0	0	0	0	0	0	0	0	0	1	0	1	1	1	1	1	1	1	1,20
140	5	4	4	2	1	2	3	2	3	,6	,2	,2	,2	,2	3	2	2	1	3	2	1	1	1	3	4	1	1	1	0	0	0	0	0	0	0	0	0	0	0	1	1	1	1	1	1	1	1	1	1,40
141	5	4	4	1	1	4	2	2	3	,4	,2	,2	,1	,1	3	2	2	1	3	1	0	0	0	3	2	1	1	1	0	0	0	0	0	0	0	0	0	0	0	1	1	1	1	1	1	1	1	1	1,00
142	5	4	4	2	1	4	2	2	3	,2	,2	,2	,2	,0	3	2	3	1	2	1	0	0	0	1	4	1	1	1	0	0	0	0	0	0	0	0	1	0	0	0	1	1	0	0	0	1	1	0	,80
143	5	4	4	1	2	2	2	1	3	,6	,2	,2	,2	,1	3	2	2	1	3	1	0	0	0	3	1	1	0	1	0	0	0	0	0	0	0	0	0	0	0	1	1	0	0	0	1	1	1	0	1,30
144	5	4	4	1	1	6	1	1	3	,8	,2	,2	,2	,2	3	2	2	3	1	2	2	1	3	4	4	1	1	1	0	0	0	0	0	0	0	0	0	0	0	0	0	0	1	0	1	2	1	0	1,60
145	5	4	4	1	1	5	1	2	3	,5	,2	,2	,2	,2	3	1	3	1	2	2	1	1	2	2	4	1	1	1	0	0	0	0	0	0	0	0	0	0	0	1	0	1	0	1	1	1	1	1	1,30
146	5	4	4	2	1	6	1	2	3	,5	,2	,2	,2	,1	3	1	1	1	1	2	1	1	3	3	1	1	1	1	0	0	0	1	0	0	0	0	0	0	0	0	1	0	1	0	1	1	2	0	1,20
147	5	4	4	1	1	6	1	2	3	,4	,2	,2	,1	,1	3	1	2	1	3	2	1	1	2	3	4	1	1	1	0	0	0	0	0	0	0	0	0	0	0	1	0	1	0	1	1	3	1	1	1,00
148	5	4	4	1	1	5	1	2	3	,4	,2	,2	,2	,2	3	1	1	1	1	1	0	0	0	2	4	1	1	1	0	0	0	0	0	0	0	0	0	0	0	0	1	1	1	0	0	1	1	0	1,20
149	5	4	4	1	1	4	3	3	3	,6	,2	,2	,2	,1	3	2	2	1	3	2	1	1	1	3	2	1	1	1	0	0	0	0	0	0	0	0	0	0	0	1	0	1	1	1	1	1	1	1	1,30
150	5	4	4	2	1	2	3	2	3	,6	,2	,2	,2	,2	3	2	2	1	3	2	1	1	1	3	4	1	1	1	0	0	0	1	0	0	0	0	0	0	0	1	1	1	1	0	1	1	1	0	1,40
151	5	4	4	1	1	4	2	2	3	,5	,2	,2	,2	,1	3	2	2	1	3	1	0	0	0	3	2	1	1	1	0	0	0	0	0	0	0	0	0	0	0	1	1	1	1	1	0	1	1	1	1,20
152	5	4	4	2	1	3	3	3	3	,5	,2	,2	,0	,0	3	2	3	1	2	1	0	0	0	4	4	1	1	1	1	0	0	0	0	0	0	0	0	0	0	1	0	1	0	0	1	1	1	0	,90
153	5	4	4	1	1	3	3	3	3	,6	,0	,2	,2	,1	3	2	3	1	2	1	0	0	0	3	4	1	1	1	1	0	0	0	0	0	0	0	0	0	0	1	0	1	0	1	1	1	1	1	1,10
154	5	4	4	1	1	5	2	1	3	,2	,2	,2	,2	,0	3	2	2	1	3	2	1	1	1	3	2	1	1	1	1	0	0	0	0	0	0	0	0	0	0	1	0	1	0	1	1	1	1	1	,80
155	5	4	4	1	2	5	3	3	1	,8	,8	,8	,0	,5	3	2	2	1	3	2	1	1	3	3	4	1	1	1	1	0	0	0	0	0	0	0	0	0	0	1	0	1	0	1	1	2	2	1	2,90
156	5	4	4	1	1	6	1	3	0	,0	,0	,0	,0	,0	0	0	2	1	3	0	0	0	0	4	2	1	1	1	1	0	0	0	0	0	0	0	0	0	0	1	0	1	0	1	0	2	2	1	,00
157	5	4	4	1	1	5	1	3	3	,6	,2	,2	,2	,2	3	2	2	1	3	1	0	0	0	3	1	1	1	1	0	0	0	0	0	0	0	0	0	0	0	1	0	1	0	0	1	1	1	0	1,40
158	5	4	4	1	1	2	1	3	3	,8	,2	,2	,2	,2	3	2	2	1	3	2	2	1	3	3	1	1	1	1	0	0	0	0	0	0	0	0	0	0	0	1	0	1	0	0	1	1	1	0	1,60
159	5	4	4	1	1	4	1	3	3	,6	,2	,2	,2	,1	3	1	2	1	3	2	1	1	2	3	1	1	1	1	0	0	0	0	0	0	0	0	0	0	0	1	0	1	0	1	1	1	1	1	1,30
160	5	4	4	1	1	3	1	3	3	,5	,2	,2	,1	,2	3	1	2	1	3	2	1	1	3	3	1	1	1	1	0	0	0	0	0	0	0	0	0	0	0	1	0	1	0	0	1	1	2	0	1,20
161	5	4	4	1	1	2	1	3	3	,5	,2	,2	,2	,1	3	1	2	1	3	2	1	1	2	3	1	1	1	1	0	0	0	0	0	0	0	0	0	0	0	1	0	1	0	0	1	1	1	0	1,20
162	6	4	1	1	2	2	3	2	3	,8	,8	,6	,6	,0	3	1	3	1	2	2	1	1	1	4	1	1	1	1	0	0	0	0	0	0	0	0	1	0	0	0	1	0	1	1	1	2	1	1	2,80
163	6	4	1	1	1	6	1	2	3	,8	,2	,2	,2	,0	3	2	2	1	3	2	1	1	1	4	2	1	1	1	0	0	0	0	0	0	0	0	1	0	0	0	1	0	0	1	0	1	1	1	1,40
164	6	4	1	1	1	5	1	2	3	,8	,5	,2	,2	,0	3	2	1	2	1	2	1	1	1	2	1	1	1	1	0	0	0	0	1	0	0	0	0	0	0	0	0	1	1	1	1	1	1	1	1,70
165	6	4	1	1	1	3	3	2	3	,8	,2	,2	,2	,0	3	2	3	2	1	2	1	1	3	2	4	1	1	1	0	0	0	0	0	0	0	0	0	0	0	0	1	0	0	1	1	1	2	1	1,40
166	6	4	1	1	1	4	1	3	3	,5	,2	,2	,2	,0	3	2	2	1	3	2	1	1	1	1	4	1	1	1	0	0	0	0	1	0	0	0	0	0	0	0	0	0	1	0	0	1	1	0	1,10
167	6	4	1	1	1	3	3	2	3	,6	,2	,2	,2	,0	3	2	2	1	3	2	1	1	1	4	2	1	1	1	0	0	0	0	1	0	0	0	0	0	0	0	0	0	0	0	1	1	1	0	1,20
168	6	4	1	1	1	4	1	3	3	,6	,2	,2	,2	,0	3	2	1	2	1	2	1	1	1	2	1	1	1	1	0	0	0	0	1	0	0	0	0	0	0	0	0	0	1	1	1	1	1	1	1,20
169	6	4	1	1	1	6	1	2	3	,5	,2	,2	,2	,0	3	2	3	2	1	2	1	1	1	2	4	1	1	1	0	0	0	0	1	0	0	0	0	0	0	0	1	0	1	1	1	1	1	1	1,10
170	6	4	1	1	1	3	2	2	2	,8	,5	,2	,2	,0	3	2	3	1	2	2	1	1	1	2	2	1	1	1	0	0	0	0	1	0	0	0	0	0	0	0	1	0	0	0	1	1	1	0	1,70
171	6	4	1	1	1	4	3	3	2	,8	,6	,2	,0	,0	3	2	3	1	2	2	1	1	1	2	2	1	1	1	0	0	0	0	1	0	0	0	0	0	0	0	0	0	1	0	0	1	1	0	1,60
172	6	4	1	1	1	3	3	2	3	,6	,2	,2	,2	,0	3	2	3	1	2	2	1	1	1	2	2	1	1	1	0	0	0	0	1	0	0	0	0	0	0	0	0	0	0	1	1	1	2	1	1,20
173	6	4	1	1	1	4	1	2	3	,6	,2	,2	,2	,0	3	2	3	1	2	2	1	1	1	2	2	1	1	1	0	0	1	0	0	0	0	0	0	0	0	0	0	0	1	1	1	1	1	1	1,20
174	6	4	1	1	1	5	1	2	3	,6	,2	,2	,2	,1	3	1	3	1	2	2	1	1	2	2	2	1	1	1	0	0	1	0	0	0	0	0	0	0	0	0	0	0	0	0	0	1	1	0	1,30
175	6	4	1	1	1	2	1	2	3	,8	,2	,2	,2	,0	3	2	3	1	2	0	0	0	0	2	1	1	1	1	0	0	1	0	1	0	0	0	0	0	0	0	1	0	1	0	1	1	1	0	1,40
176	6	4	1	1	1	3	1	2	2	,8	,5	,2	,2	,0	3	2	3	1	2	2	1	1	1	2	1	1	1	1	0	0	0	0	1	0	0	0	0	0	0	0	1	0	0	0	1	1	1	0	1,70
177	6	4	1	1	2	5	1	3	3	,5	,2	,2	,2	,0	3	2	2	3	1	2	2	1	1	3	1	1	1	1	0	0	0	0	0	0	0	0	0	0	0	0	0	0	1	1	0	1	1	1	1,10
178	6	4	1	1	1	4	1	2	2	,9	,5	,2	,4	,0	3	2	3	2	1	2	1	1	1	2	4	1	1	1	0	0	0	0	0	0	0	0	0	0	0	0	0	0	0	1	1	1	1	1	2,00
179	6	4	1	1	1	6	1	1	3	,8	,2	,2	,2	,0	3	2	2	1	3	2	1	1	3	1	4	1	1	1	0	0	0	0	0	0	0	0	0	0	0	0	0	0	1	1	1	1	2	1	1,40
180	6	4	1	1	1	2	1	2	3	,5	,2	,2	,2	,0	3	2	2	1	3	2	1	1	1	4	2	1	1	1	0	0	0	0	0	0	0	0	0	0	0	0	1	0	0	0	0	1	1	0	1,10
181	6	4	1	1	1	2	1	3	3	,5	,2	,2	,2	,0	3	2	3	2	1	2	1	1	1	3	1	1	1	1	0	0	0	0	0	0	0	0	0	0	0	0	1	0	1	0	1	1	1	0	1,10
182	6	4	1	1	1	3	1	1	3	,6	,2	,2	,2	,0	3	2	3	2	1	2	1	1	1	3	2	1	1	1	0	0	0	0	1	0	0	0	0	0	0	0	0	0	1	1	0	1	1	1	1,20
183	6	4	1	1	1	2	1	3	3	,5	,2	,2	,2	,0	3	2	3	2	1	2	1	1	1	4	1	1	1	1	0	0	0	0	1	0	0	0	0	0	0	0	1	0	0	0	1	1	1	0	1,10
184	6	4	1	1	1	6	1	3	3	,6	,2	,2	,1	,0	3	2	1	2	1	2	1	1	1	2	1	1	1	1	0	0	0	0	1	0	0	0	0	0	0	0	1	1	0	1	1	1	1	1	1,10
185	6	4	1	1	1	2	1	3	3	,5	,2	,2	,0	,0	3	2	3	2	1	2	1	1	1	2	4	1	1	1	0	0	0	0	1	0	0	0	0	0	0	0	0	0	1	0	0	1	1	0	,90
186	6	4	1	1	1	2	1	2	2	,8	,5	,2	,2	,0	3	2	2	1	3	2	1	1	1	1	4	1	1	1	0	0	0	0	1	0	0	0	0	0	0	0	1	0	0	1	1	1	1	1	1,70
187	6	4	1	1	1	3	1	2	3	,8	,2	,2	,2	,0	3	2	2	1	3	2	1	1	3	4	2	1	1	1	0	0	0	0	1	0	0	0	0	0	0	0	0	1	0	0	1	1	2	0	1,40
188	6	4	1	1	1	2	1	3	3	,5	,2	,2	,2	,0	3	2	1	2	1	2	1	1	1	2	1	1	1	1	0	0	0	0	1	0	0	0	0	0	0	0	0	0	1	1	1	1	1	1	1,10
189	6	4	1	1	1	4	1	2	3	,6	,2	,2	,2	,0	3	2	3	2	1	2	1	1	1	2	4	1	1	1	0	0	0	0	0	0	0	0	0	0	0	0	1	0	0	0	0	1	1	0	1,20
190	6	4	1	1	1	3	1	3	3	,8	,2	,2	,2	,0	3	2	3	1	2	2	1	1	2	2	2	1	1	1	0	0	0	0	0	0	0	0	0	0	0	0	1	1	1	1	1	1	2	1	1,40
191	6	4	1	1	1	4	1	2	3	,5	,2	,2	,2	,0	3	2	3	2	1	2	1	1	1	2	4	1	1	1	0	0	0	0	0	0	0	0	0	0	0	0	0	0	1	0	1	1	1	0	1,10
192	7	3	5	3	1	5	0	1	3	,8	,2	,2	,0	,1	2	2	1	2	3	2	1	1	1	3	4	1	0	0	0	0	0	0	0	0	0	0	0	0	0	0	0	0	1	1	0	1	1	0	1,30
193	7	3	5	3	1	3	1	1	2	,5	,5	,4	,0	,5	1	2	1	2	3	2	1	1	1	1	4	1	0	0	0	0	0	0	0	0	0	0	0	0	0	0	0	0	1	0	0	1	1	0	1,90
194	7	3	5	2	1	4	2	1	3	,8	,2	,6	,0	,5	2	2	1	2	3	2	1	1	2	1	4	1	0	0	0	0	0	0	0	0	0	0	0	0	0	0	1	0	1	0	1	1	1	0	2,10
195	7	3	5	3	1	4	0	1	3	,6	,8	,8	,0	,0	3	2	2	1	3	2	1	1	1	3	4	1	0	0	0	0	0	0	0	0	0	0	0	0	0	0	1	0	1	0	0	1	2	0	2,20
196	7	3	5	2	1	4	1	1	2	,5	,8	,6	,0	1,0	2	2	2	1	3	2	2	1	3	1	2	1	0	0	0	0	0	0	0	0	0	0	0	0	0	0	1	0	0	1	0	1	2	0	2,90
197	7	3	5	3	1	2	3	1	2	,6	,5	,8	,0	1,0	3	2	3	1	2	2	1	3	3	1	2	1	0	0	0	0	0	0	0	0	0	0	0	0	0	0	0	0	1	0	1	1	2	0	2,90
198	7	3	5	3	1	3	1	1	2	,8	,0	,6	,0	,0	2	2	3	1	2	2	1	1	3	1	2	1	0	0	0	0	0	0	0	0	0	0	0	0	0	0	1	0	1	0	1	1	1	0	1,40
199	7	3	5	2	1	5	1	1	2	,8	,8	,8	,0	,0	1	2	2	1	3	2	1	1	1	1	2	1	0	0	0	0	0	0	0	0	0	0	0	0	0	0	1	0	1	1	0	1	3	0	2,40
200	7	3	5	2	1	2	1	1	1	,6	,2	,2	,2	,4	3	1	1	2	3	2	1	1	2	1	2	1	1	0	0	0	0	0	0	0	0	0	0	0	0	0	1	0	1	0	0	1	1	0	1,60
201	7	3	5	3	1	5	1	1	2	,5	,2	,2	,0	,0	1	2	2	1	3	2	2	1	2	1	2	1	0	0	0	0	0	0	0	0	0	0	0	0	0	0	0	0	1	1	0	1	1	0	,90
202	7	3	5	3	2	4	2	1	2	,8	,8	,8	,2	,0	3	1	1	2	3	2	2	1	2	1	2	1	1	0	0	0	0	0	0	0	0	0	0	0	0	0	1	0	1	0	0	1	3	0	2,60
203	7	3	5	3	2	2	2	1	3	,8	,0	,8	,2	,0	2	2	2	1	3	2	2	1	2	2	1	1	0	0	0	0	0	0	0	0	0	0	0	0	0	0	1	0	1	0	1	3	3	0	1,80
204	7	3	5	3	2	6	1	1	3	,9	,2	,2	,2	,1	1	2	2	3	1	2	2	2	2	1	3	1	1	0	0	0	0	0	0	0	0	0	0	0	0	0	1	0	1	1	1	2	2	0	1,60
205	7	3	5	3	2	3	1	2	2	,4	,2	,2	,2	,0	3	2	1	2	3	2	1	0	0	2	2	1	1	1	0	0	0	0	0	0	0	0	0	0	0	0	1	0	1	0	0	1	1	0	1,00
206	7	3	5	3	2	3	1	1	3	,8	,5	,5	,0	,5	1	2	1	2	3	2	1	1	2	1	2	1	1	0	0	0	0	1	0	0	0	0	0	0	0	0	1	0	0	1	0	1	3	0	2,30
207	7	3	5	3	2	3	2	2	2	,8	,2	,8	,0	,0	1	2	3	1	2	2	2	1	2	4	2	1	0	0	0	0	0	0	0	0	0	0	0	0	0	0	0	0	1	1	0	2	1	0	1,80
208	7	3	5	3	1	4	1	1	3	,5	,5	,5	,0	,0	3	2	2	1	3	2	2	2	2	1	4	1	1	0	0	0	0	1	0	0	0	0	0	1	0	0	1	0	1	1	1	1	2	0	1,50
209	7	3	5	1	1	4	1	2	1	,8	,5	,8	,5	,0	1	2	2	1	3	2	2	1	2	3	2	1	0	0	0	0	0	0	0	0	0	0	0	0	0	0	0	0	1	1	0	1	3	0	2,60
210	7	3	5	1	1	4	1	1	1	,0	,8	1,0	,5	,0	1	2	1	2	3	2	2	1	1	3	2	1	0	0	0	0	0	0	0	0	0	0	0	0	0	0	1	0	1	0	1	3	3	0	2,30
211	7	3	5	2	1	5	1	1	2	,8	,8	,8	,0	,0	1	2	2	1	3	2	1	1	1	1	2	1	0	0	0	0	0	1	0	0	0	0	0	0	0	0	0	0	1	1	0	1	3	0	2,40
212	7	3	5	2	1	2	1	1	1	,5	,2	,2	,2	,5	3	1	1	2	3	2	1	1	2	1	2	1	0	0	0	0	0	0	0	0	0	0	0	0	0	0	1	0	1	0	0	1	1	0	1,60
213	7	3	5	3	1	5	1	1	2	,5	,2	,2	,0	,0	1	2	2	1	3	2	2	1	2	1	2	1	0	0	0	0	0	0	0	0	0	0	0	0	0	0	0	0	1	1	0	1	1	0	,90
214	7	3	5	3	1	2	1	1	2	,9	,8	,9	,0	,0	2	2	2	1	3	2	2	1	1	1	1	1	0	0	0	0	0	0	0	0	0	0	0	0	0	0	1	0	1	1	1	1	2	0	2,60
215	7	3	5	3	1	4	0	1	3	,8	,5	,5	,5	,6	1	2	1	3	2	2	1	1	2	4	4	1	0	0	0	0	0	0	0	0	0	0	0	0	0	0	1	0	1	1	0	1	1	0	2,90
216	7	3	5	3	2	3	1	1	3	,9	,8	,8	,8	,0	1	2	1	2	3	2	1	1	2	4	4	1	1	1	0	0	0	0	0	0	0	0	0	0	0	0	0	0	1	1	0	1	3	0	3,30
217	7	3	5	3	2	3	1	1	2	,5	,5	,5	,0	,5	2	2	1	2	3	2	1	1	1	3	2	1	0	0	0	0	0	0	0	0	0	0	0	0	0	0	1	0	1	1	0	1	1	0	2,00
218	7	3	5	3	2	3	2	2	3	,8	,2	,5	,0	,6	1	2	2	3	1	2	1	1	2	1	2	1	0	0	0	0	0	0	0	0	0	0	0	0	0	0	1	0	1	1	1	1	1	0	2,10
219	7	3	5	3	1	4	1	2	3	,5	,8	,8	,0	,0	1	2	3	1	2	2	1	2	2	2	2	1	0	0	0	0	0	0	0	0	0	0	0	0	0	0	0	0	0	0	1	1	2	0	2,10
220	7	3	5	1	1	4	1	2	3	,2	,2	,2	,0	,0	2	1	3	2	1	2	1	1	1	2	2	1	0	0	0	0	0	0	0	0	0	0	0	0	0	0	1	0	1	0	0	1	1	0	,60
221	7	3	5	1	1	4	1	1	3	,8	,0	,8	,2	,0	3	2	1	2	3	2	2	1	2	3	2	1	0	0	0	0	0	0	0	0	0	0	0	0	0	0	1	0	1	0	1	1	3	0	1,80
222	7	3	5	2	1	4	1	1	3	,8	,2	,2	,2	,1	1	2	1	2	3	2	2	2	2	4	2	1	0	0	0	0	0	0	0	0	0	0	0	0	0	0	1	0	1	0	1	1	2	0	1,50
223	7	3	5	3	1	2	3	1	2	,5	,2	,2	,2	,0	1	2	3	1	2	2	1	0	0	3	2	1	1	0	0	0	0	0	0	0	0	0	0	1	0	0	0	0	1	1	1	1	1	0	1,10
224	7	3	5	3	1	3	1	2	3	,8	,5	,5	,0	,5	3	2	2	1	3	2	1	1	2	1	1	1	0	1	0	0	0	0	0	0	0	0	0	0	0	0	0	0	1	1	0	1	3	0	2,30
225	7	3	5	2	1	5	1	2	3	,2	,1	,1	,0	,0	1	1	2	1	3	2	1	1	1	2	3	1	0	0	0	0	0	0	0	0	0	0	0	0	0	0	1	0	1	0	0	3	1	0	,40
226	7	3	5	2	1	2	1	2	3	,2	,2	,2	,0	,0	2	1	3	1	2	2	1	1	1	3	2	1	0	0	0	0	0	0	0	0	0	0	0	0	0	0	0	0	1	0	0	2	1	0	,60
227	7	3	5	3	1	5	1	1	3	,8	,2	,2	,0	,2	1	2	3	1	2	2	1	1	1	2	2	1	0	0	0	0	0	0	0	0	0	0	0	0	0	0	1	0	1	0	1	1	1	0	1,40
228	7	3	5	3	2	4	2	2	2	,4	,4	,4	,0	,5	1	2	1	2	3	2	1	1	1	4	2	1	0	0	0	0	0	0	0	0	0	0	0	0	0	0	0	0	1	1	0	1	1	0	1,70
229	7	3	5	3	2	2	2	1	3	,8	,2	,6	,0	,4	2	2	2	3	1	2	1	1	2	3	4	1	0	0	0	0	0	0	0	0	0	0	0	0	0	0	1	0	1	1	1	2	1	0	2,00
230	7	3	5	3	1	2	1	2	2	,8	,8	,8	,2	,0	1	1	2	3	1	2	2	1	2	2	2	1	0	0	0	0	0	0	0	0	0	0	0	0	0	0	0	0	1	1	0	1	3	0	2,60
231	7	3	5	3	1	4	0	2	3	,8	,0	,8	,2	,0	1	2	1	2	3	2	2	1	2	2	2	1	0	0	0	0	0	0	0	0	0	0	0	0	0	0	1	0	1	1	0	1	3	0	1,80
[truncated: 5 more columns]

## Sheet: codes
ID	None
district	1, Buhera ; 2, Pfungwe ; 3, Uzumba ; 4, Bikita; 5, Lower Gweru; 6, Mudzi; 7, Binga
region	3, Region 3; 4, Region 4; 5, Region 5
province	None
language	1, Shona; 2, Ndebele; 3, Tonga
gender	1, Female; 2, Male
age	1, less than 18; 2, 19-29; 3, 30-39; 4, 40-49; 5, 50-59; 6, 60+
education	0, no education; 1, primary education; 2, secondary education; 3, tertiary education
livelihood	1, subsstence farming; 2, subsistence + petty trade; 3, subsistence + petty trade + remittances
total_land_area	none
maize_land_ha	None
groundnut_land_ha	None
bambara_land_ha	None
cowpea_land_ha	None
other_crops_land_ha	None
source_of_seeds	1, gift; 2, own harvest; 3, both
seed_colour	1, mixed; 2, selected
ranking_groundnut	None
ranking_bambara	None
ranking_cowpea	None
main_use_bambara	1, consumption; 2, consumtion + selling
place_of_selling	1, local; 2, local + market
price_bambara_vs_cowpea	1, high; 2 , low
price_bambara_vs_peanut	1, high; 2 , low
consumption_frequency	1, Everyday, 2, twice a week; 3, once a week; 4, once a fortnight; 5, once a month
consumption_reason	1, satiett; 2, taste; 3, nutrition; 4, satiety+taste+nutrition
mutakura_snack	0, no; 1, yes
relish_oil	0, no; 1, yes
boiling_relish_peanut	0, no; 1, yes
roasted_salted_snack	0, no; 1, yes
boiling_mashing_porridge	0, no; 1, yes
roast_milling_flour_bread	0, no; 1, yes
milling_rupiza_grits	0, no; 1, yes
mill_flour_porridge	0, no; 1, yes
coffee	0, no; 1, yes
milk	0, no; 1, yes
soda_cooking_aids	0, no; 1, yes
soaking	0, no; 1, yes
kumarazura_size_reduction_boil	0, no; 1, yes
bambara_flour	0, no; 1, yes
bambara_soup	0, no; 1, yes
consumption_problems	0, no problem; 1, yes
firewood_accessibility	0, easy access}; 1, difficult
water_accessibility	0, easy access}; 1, difficult
long_cooking_time_problems	0, easy access}; 1, difficult
Agronomic_benefits	{0, no knowledge; 1, knowlegeable
fresh_or_dry	1, fresh and dry; 2, fresh; 3, dry
bambara_yield	1, 30-180; 2, 181-360; 361-600
processing_problems	0, easy to process; 1, dificult
land_total_ha	None
maize_proportion_percent	None
cowpea_proportion_percent	None
groundnut_proportion_percent	None
bambara_proportion_percent	None
othercrops_proportion_percent	None
